# Supplementary material for: Elevation of master autophagy regulator Tfeb in osteoblast lineage cells increases bone mass and strength
Source: JCI Insight. 2025 Jul 29;10(17):e191688. doi: 10.1172/jci.insight.191688 (PMC12487674; doi:10.1172/jci.insight.191688)
Supplement: Supporting data values [file jciinsight-10-191688-s250.xlsx]

## Sheet: Figure 1B
Well	Sample Name	sgRNA	Target Name	Reporter	RQ
A1	GFP 1	control sgRNA	TFEB	FAM	0.00118918
A2	GFP 2	control sgRNA	TFEB	FAM	0.00120744
A3	GFP 3	control sgRNA	TFEB	FAM	0.000755802
A4	TFEB 4.2	sgRNA-1	TFEB	FAM	0.000511356
A5	TFEB 4.2	sgRNA-1	TFEB	FAM	0.000837288
A6	TFEB 4.2	sgRNA-1	TFEB	FAM	0.000799244
B1	TFEB 6.2	sgRNA-2	TFEB	FAM	0.00130236
B2	TFEB 6.2	sgRNA-2	TFEB	FAM	0.00125281
B3	TFEB 6.2	sgRNA-2	TFEB	FAM	0.00168769
B4	TFEB 7.1	sgRNA-3	TFEB	FAM	0.00599322
B5	TFEB 7.1	sgRNA-3	TFEB	FAM	0.00760481
B6	TFEB 7.1	sgRNA-3	TFEB	FAM	0.0079394
C1	TFEB 8.1	sgRNA-4	TFEB	FAM	0.00453678
C2	TFEB 8.1	sgRNA-4	TFEB	FAM	0.00484281
C3	TFEB 8.1	sgRNA-4	TFEB	FAM	0.00441
C4	TFEB 9.1	sgRNA-5	TFEB	FAM	0.0126973
C5	TFEB 9.1	sgRNA-5	TFEB	FAM	0.0115748
C6	TFEB 9.1	sgRNA-5	TFEB	FAM	0.00966235

## Sheet: Figure 1D
Animal #	age	sgRNA geno	Cra geno	Osx-Cre geno	Target Name	RQ				Animal #	age	sgRNA geno	Cra geno	osx-cre geno	Target Name	RQ				Animal #	age	sgRNA geno	Cra geno	osx-cre geno	Target Name	RQ
143	2mo	wt	wt	cre	tfeb	0.00325562				318	5mo	het	x	cre	tfeb	0.002245				325	12mo	wt	x	cre	tfeb	0.00260067
147	2mo	wt	wt	cre	tfeb	0.00308949				319	5mo	het	x	cre	tfeb	0.00267196				385	12mo	wt	x	cre	tfeb	0.00298503
148	2mo	wt	wt	cre	tfeb	0.00323126				372	5mo	het	x	cre	tfeb	0.00205396				387	12mo	wt	x	cre	tfeb	0.00310451
136	2mo	wt	wt	cre	tfeb	0.0029603				375	5mo	het	x	cre	tfeb	0.00206307				416	12mo	wt	x	cre	tfeb	0.00313992
153	2mo	wt	wt	cre	tfeb	0.00287055				381	5mo	het	x	cre	tfeb	0.00253183				439	12mo	wt	x	cre	tfeb	0.00290897
128	2mo	wt	wt	cre	tfeb	0.00348355				454	5mo	het	x	cre	tfeb	0.00230374				320	12mo	het	x	cre	tfeb	0.00287602
102	2mo	wt	wt	cre	tfeb	0.00363925				475	5mo	het	x	cre	tfeb	0.00264773				324	12mo	het	x	cre	tfeb	0.00236238
97	2mo	wt	Tg	cre	tfeb	0.00279474				347	5mo	het	x	cre	tfeb	0.00257237				337	12mo	het	x	cre	tfeb	0.00272015
124	2mo	wt	Tg	cre	tfeb	0.00327725				477	5mo	het	x	cre	tfeb	0.00238738
125	2mo	wt	Tg	cre	tfeb	0.00357532				342	5mo	wt	tg	cre	tfeb	0.00238495				321	12mo	het	tg	cre	tfeb	0.00337086
135	2mo	wt	Tg	cre	tfeb	0.00339456				345	5mo	wt	tg	cre	tfeb	0.00220503				322	12mo	het	tg	cre	tfeb	0.00584969
157	2mo	wt	Tg	cre	tfeb	0.00370877				314	5mo	wt	tg	cre	tfeb	0.00306299				340	12mo	het	tg	cre	tfeb	0.00415283
129	2mo	wt	Tg	cre	tfeb	0.00346274				422	5mo	wt	tg	cre	tfeb	0.00271133				405	12mo	het	tg	cre	tfeb	0.00446131
130	2mo	wt	Tg	cre	tfeb	0.00314494				450	5mo	wt	tg	cre	tfeb	0.00259865				483	12mo	het	tg	cre	tfeb	0.00399738
138	2mo	wt	Tg	cre	tfeb	0.00303389				378	5mo	wt	x	cre	tfeb	0.0025589				461	12mo	het	tg	cre	tfeb	0.00501579
										307	5mo	wt	x	cre	tfeb	0.00240172
144	2mo	het	Tg	cre	tfeb	0.00477207				344	5mo	wt	x	cre	tfeb	0.00246464
131	2mo	het	Tg	cre	tfeb	0.0048798				380	5mo	wt	x	cre	tfeb	0.00268066
132	2mo	het	Tg	cre	tfeb	0.00484305
134	2mo	het	Tg	cre	tfeb	0.00372516				331	5mo	het	tg	cre	tfeb	0.00443016
152	2mo	het	Tg	cre	tfeb	0.00444756				349	5mo	het	tg	cre	tfeb	0.00296767
160	2mo	het	Tg	cre	tfeb	0.00548494				350	5mo	het	tg	cre	tfeb	0.00314383
140	2mo	het	Tg	cre	tfeb	0.00377038				371	5mo	het	tg	cre	tfeb	0.0032146
										377	5mo	het	tg	cre	tfeb	0.00295593
										382	5mo	het	tg	cre	tfeb	0.00297612
										455	5mo	het	tg	cre	tfeb	0.00274066
										486	5mo	het	tg	cre	tfeb	0.00324801
										313	5mo	homo	tg	cre	tfeb	0.00305447
										315	5mo	homo	tg	cre	tfeb	0.00322332
										330	5mo	het	tg	cre	tfeb	0.00429316
										332	5mo	het	tg	cre	tfeb	0.00344152
										351	5mo	het	tg	cre	tfeb	0.003969
										369	5mo	het	tg	cre	tfeb	0.00308824
										390	5mo	Homo	tg	cre	tfeb	0.00357823
										451	5mo	het	tg	cre	tfeb	0.00461983
										474	5mo	het	tg	cre	tfeb	0.0032233
										484	5mo	het	tg	cre	tfeb	0.00523037

## Sheet: Figure 1E
Animal #	Sex	sgRNA geno	Cra geno	Osx-Cre geno	Target Name	Tfeb RQ		Animal #	Sex	sgRNA geno	Cra geno	Osx-Cre geno	Lamp1	Ctsb	Ctsd	Ctsf	Clcn7	Gns	Hexa	Mcoln1	Tpp1	map1lc3b	atg7	becn1	atg9b	wipi1	Uvrag	sqstm1	parkin	Pink	Bnip3	Bnip3l	Mfn2	Fundc
97	F	wt	Tg	cre	tfeb	0.00424151		97	F	wt	Tg	cre	1.27716	1.33185	1.50814	1.82946	1.4169	1.41725	1.21361	1.14541	1.16323	1.31278	1.26486	1.16843	0.890921	1.37846	1.54221	1.39376	0.927419	1.267	1.07215	0.989712	0.922096	1.29319
124	F	wt	Tg	cre	tfeb	0.00434803		124	F	wt	Tg	cre	1.11329	1.03522	1.16153	1.01156	1.09178	1.07229	1.09325	1.04267	1.13253	1.12854	1.08331	1.02389	1.01951	1.00095	1.10297	1.11422	1.15028	1.41298	1.2618	0.972089	1.23587	1.1477
125	F	wt	Tg	cre	tfeb	0.00420333		125	F	wt	Tg	cre	1.19202	1.14806	1.33852	1.24499	1.02057	1.16669	1.17798	1.03139	1.08629	1.28834	1.06369	1.02648	0.877495	1.05901	1.10429	1.15128	1.1824	1.40979	1.53575	0.811515	1.22397	1.23998
135	F	wt	Tg	cre	tfeb	0.0045373		135	F	wt	Tg	cre	1.18336	1.15923	1.26995	1.08566	1.22088	1.22464	1.10465	1.10083	1.07735	1.15477	1.03154	1.01147	0.95566	1.05549	1.07444	1.09185	1.04294	1.19119	1.20006	0.992744	1.073	1.06246
157	F	wt	Tg	cre	tfeb	0.00338179		157	F	wt	Tg	cre	0.86467	1.00691	0.852777	0.853213	0.902804	0.769292	0.908956	1.00001	0.943594	0.83663	0.948399	1.05484	0.913635	0.832313	0.910469	1.15867	0.897439	0.666943	0.83495	0.707485	0.76439	0.926537
129	M	wt	Tg	cre	tfeb	0.00340845		129	M	wt	Tg	cre	0.913513	0.884332	0.933997	0.976311	0.931399	0.920487	0.86713	0.967658	0.848918	0.864045	1.02977	0.963283	0.842529	1.01234	1.16601	0.811291	0.804009	0.782243	0.581743	0.58635	0.646295	0.859662
130	M	wt	Tg	cre	tfeb	0.00511011		130	M	wt	Tg	cre	1.02914	0.95574	1.0514	0.942074	0.896286	0.937931	0.885197	0.927101	0.94175	1.05114	0.974303	0.925512	0.985893	0.930059	0.970819	1.03883	1.16436	1.31951	1.35845	0.64788	1.50335	1.01758
138	M	wt	Tg	cre	tfeb	0.00240691		138	M	wt	Tg	cre	0.491982	0.649666	0.566343	0.282044	0.55013	0.399016	0.587207	0.453208	0.621632	0.474336	0.79952	0.788072	0.562632	0.526037	0.679673	0.524209	0.2888	0.249737	0.240871	0.939851	0.368016	0.480828
136	F	wt	wt	cre	tfeb	0.00443334		136	F	wt	wt	cre	1.02105	1.04996	0.956289	1.0329	1.23538	1.22204	1.15639	1.09111	1.16418	0.994431	0.925315	0.996602	1.2028	0.611295	0.810899	0.835204	1.29272	1.12896	0.800842	0.935356	1.27348	1.06927
143	F	wt	wt	cre	tfeb	0.00439989		143	F	wt	wt	cre	1.10826	1.10255	1.07448	1.06093	1.09241	1.30185	1.15339	1.19825	1.18541	1.20545	1.10161	1.1413	1.29058	1.00849	0.997639	0.889541	1.04087	1.19307	0.938698	1.82025	1.18308	1.13833
147	F	wt	wt	cre	tfeb	0.00559422		147	F	wt	wt	cre	1.11744	1.16269	1.05215	1.28319	1.19285	1.34971	1.37258	1.40214	1.31713	1.48393	1.14522	1.24453	1.19709	1.34256	1.1253	1.16058	1.85265	1.68363	1.2915	1.12531	1.72967	1.37682
148	F	wt	wt	cre	tfeb	0.00292395		148	F	wt	wt	cre	0.796519	0.762837	0.727746	0.699545	0.701395	0.729533	0.79587	0.723935	0.793946	0.674759	0.815483	0.868427	0.841215	0.787185	0.75161	0.729667	0.51831	0.558094	0.64227	0.779083	0.557446	0.748418
102	M	wt	wt	cre	tfeb	0.00514895		102	M	wt	wt	cre	0.983282	0.922241	0.90759	0.867811	0.868102	0.853694	0.808038	0.928178	0.945924	0.921276	1.01349	1.0203	0.971919	1.1495	0.90859	1.35277	1.14928	0.917885	2.18126	2.07354	1.19716	0.954387
128	M	wt	wt	cre	tfeb	0.00381831		128	M	wt	wt	cre	0.829922	0.860968	0.790037	0.722876	0.771847	0.699188	0.801042	0.84024	0.761675	0.732494	0.896609	0.874047	0.823586	0.967893	0.799881	0.846401	0.855058	0.622453	0.478538	0.975134	0.613188	0.721592
159	F	het	wt	cre	tfeb	0.00366074		159	F	het	wt	cre	1.07839	0.967744	0.809044	1.10745	1.10728	0.936394	1.07471	1.14785	1.01645	0.877084	0.906888	0.892814	1.62453	1.33843	1.05522	0.901722	0.833461	0.596528	0.581129	0.643699	0.708978	0.96324
131	F	het	Tg	cre	tfeb	0.00946318		131	F	het	Tg	cre	1.26178	1.29195	1.26826	1.17544	1.47731	1.23899	1.04783	1.23925	1.17352	1.17846	1.25468	1.09931	0.922671	1.00687	1.35331	1.52403	1.04351	1.22372	1.51649	0.850665	1.17691	1.01329
132	F	het	Tg	cre	tfeb	0.0107641		132	F	het	Tg	cre	0.993687	1.20451	1.16798	0.840201	1.19699	1.05756	0.816141	1.10582	0.844584	1.05863	0.970537	0.909251	1.15861	1.13878	0.980102	1.50463	0.927337	1.15654	1.53194	0.618907	1.22724	1.04923
134	F	het	Tg	cre	tfeb	0.00871527		134	F	het	Tg	cre	1.09283	1.25798	1.28474	1.36282	1.44236	1.4714	0.850302	1.15924	1.18687	1.18431	1.20169	1.13737	1.03279	0.93008	1.23821	1.53974	1.24075	1.28615	1.60943	0.831242	1.15818	1.13243
152	F	het	Tg	cre	tfeb	0.0118943		152	F	het	Tg	cre	1.29402	1.21814	1.34397	1.50131	1.38756	1.42744	0.894471	1.43364	1.13467	1.54207	1.42894	1.51765	1.78211	1.1402	1.72876	1.86371	2.10911	1.79673	2.13668	1.35071	1.88776	1.33893
160	F	het	Tg	cre	tfeb	0.0129522		160	F	het	Tg	cre	1.64162	1.49458	1.65347	2.11689	1.68598	1.68269	1.44583	1.89001	1.47389	1.98428	1.59883	1.5508	0.902918	1.51839	2.09764	2.53355	1.18707	1.53676	1.76413	1.47746	1.19966	1.44179
127	M	het	Tg	cre	tfeb	0.0109555		127	M	het	Tg	cre	1.12395	1.06448	1.11703	0.909228	1.06882	0.886813	0.780733	1.12582	0.995594	1.05103	1.07764	0.97212	1.1947	0.95743	1.06276	1.69529	1.42197	1.48618	1.91689	0.599927	1.77526	1.0283
140	M	het	Tg	cre	tfeb	0.010916		140	M	het	Tg	cre	1.24337	1.56052	1.22954	1.48277	1.79197	1.43307	1.17536	1.6031	1.39421	1.27858	1.50882	1.39305	1.63516	1.57759	1.47983	2.30154	1.16581	1.15337	1.61813	0.962654	1.25057	1.08474

## Sheet: Figure 2B
sample	cell	baf	Tfeb	actin	tfeb/actin
Well 1	control	Veh	2740	16600	0.16506
Well 2	control	Veh	2690	16600	0.162048
Well 3	control	Veh	2770	16700	0.165868
Well 4	control	Baf	2080	16300	0.127607
Well 5	control	Baf	2010	16700	0.120359
Well 6	control	Baf	1950	17000	0.114706
Well 7	Tfeb OE	Veh	4260	18700	0.227807
Well 8	Tfeb OE	Veh	3810	18600	0.204839
Well 9	Tfeb OE	Veh	3960	18800	0.210638
Well 10	Tfeb OE	Baf	3750	19400	0.193299
Well 11	Tfeb OE	Baf	3330	18200	0.182967
Well 12	Tfeb OE	Baf	3480	19000	0.183158

## Sheet: Figure 2C
sample	cell	baf	LC3 II	LC3-I	LC3-II/LC3-I
Well 1	control	Veh	155	846	0.183215
Well 2	control	Veh	150	761	0.197109
Well 3	control	Veh	154	797	0.193225
Well 4	control	Baf	1580	845	1.86982
Well 5	control	Baf	1500	835	1.79641
Well 6	control	Baf	1500	922	1.6269
Well 7	Tfeb OE	Veh	202	903	0.223699
Well 8	Tfeb OE	Veh	211	1010	0.208911
Well 9	Tfeb OE	Veh	165	803	0.205479
Well 10	Tfeb OE	Baf	2400	910	2.63736
Well 11	Tfeb OE	Baf	2430	931	2.6101
Well 12	Tfeb OE	Baf	2270	893	2.54199

## Sheet: Figure 2D
sample	cell	baf	LC3 II	bactin	LC3-II/actin
Well 1	control	Veh	155	14300	0.0108392
Well 2	control	Veh	150	14200	0.0105634
Well 3	control	Veh	154	15100	0.0101987
Well 4	control	Baf	1580	16000	0.09875
Well 5	control	Baf	1500	16800	0.0892857
Well 6	control	Baf	1500	16900	0.0887574
Well 7	Tfeb OE	Veh	202	18000	0.0112222
Well 8	Tfeb OE	Veh	211	19300	0.0109326
Well 9	Tfeb OE	Veh	165	17600	0.009375
Well 10	Tfeb OE	Baf	2400	18300	0.131148
Well 11	Tfeb OE	Baf	2430	17300	0.140462
Well 12	Tfeb OE	Baf	2270	17700	0.128249

## Sheet: Figure 2E
sample	cell	baf	p62	bactin	P62/actin
Well 1	control	Veh	3680	16900	0.217751
Well 2	control	Veh	3680	16800	0.219048
Well 3	control	Veh	3710	17200	0.215698
Well 4	control	Baf	5550	17600	0.315341
Well 5	control	Baf	5210	18300	0.284699
Well 6	control	Baf	5280	18300	0.288525
Well 7	Tfeb OE	Veh	6350	19700	0.322335
Well 8	Tfeb OE	Veh	6640	20500	0.323902
Well 9	Tfeb OE	Veh	5620	20400	0.27549
Well 10	Tfeb OE	Baf	8450	20400	0.414216
Well 11	Tfeb OE	Baf	9910	20600	0.481068
Well 12	Tfeb OE	Baf	10200	21900	0.465753

## Sheet: Figure 2F
Complete Media		2% Serum Media
Cre Con	TfebCRa	Cre Con	TfebCRa
910	1159	12720	14449
843	1124	12825	14976
861	1023	13228	14536
Values = MFI from Flow Cytometry Analysis

## Sheet: Figure 2G
Well #	Sample	Treatment	Lamp1	Bactin	Lamp1/Bactin
1	Cre Con	Veh	9590	19700	0.486802
2	Cre Con	Veh	11300	21500	0.525581
3	Cre Con	Veh	11300	22200	0.509009
8	TfebCRa	Veh	19100	23500	0.812766
9	TfebCRa	Veh	17300	22800	0.758772
10	TfebCRa	Veh	17700	22000	0.804545

## Sheet: Figure 2H
	MFI	Con Avg	Fold
Cre Con 1	17850	20626.7	0.865385
Cre Con 2	22280	20626.7	1.08016
Cre Con 3	21750	20626.7	1.05446
TfebCRa 1	32443	20626.7	1.57287
TfebCRa 2	33206	20626.7	1.60986
TfebCRa 3	35269	20626.7	1.70987

[truncated: 41 more sheets: Figure 3B, Figure 3D, Figure 3E, Figure 3F, Figure 3G, Figure 3H, Figure 3I, Figure 4A, Figure 4B, Figure 4C, Figure 4D, Figure 4E, Figure 4F, Figure 5A, Figure 5C, Figure 5D, Figure 5E, Figure 5G, Figure 5H, Figure 5I …]
